# Supplementary material for: Palliative Care e-Learning for Physicians Caring for Critically Ill and Dying Patients during the COVID-19 Pandemic: An Outcome Evaluation with Self-Assessed Knowledge and Attitude
Source: Int J Environ Res Public Health. 2022 Sep 28;19(19):12377. doi: 10.3390/ijerph191912377 (PMC9564513; doi:10.3390/ijerph191912377)
Supplement: Supplementary file 1 [file ijerph-19-12377-s001.zip]

Archive with 1 entries (1 files):
- Questionnaire final.pdf
